# Supplementary material for: Complete Chloroplast Genome of the Eria Sensu Lato Complex (Orchidaceae): Comparative Analysis and Phylogenetic Relationship
Source: Ecol Evol. 2026 Apr 2;16(4):e73342. doi: 10.1002/ece3.73342 (PMC13045314; doi:10.1002/ece3.73342)
Supplement: Supplementary file 1 — Table S1: Detailed information for the chloroplast genome sequences used in this study. [file ECE3-16-e73342-s001.xlsx]

## Sheet: Sheet1
Table S1. GenBank accession numbers for sequence data, a dash (-) indicates missing data, and an asterisk (*) denotes sequences obtained in this study.
Species	GenBank accession number	Voucher number
Cryptochilus roseus	OM792980	-
Cryptochilus strictus*	Pending	Z.J.Liu7717
Dendrolirium lasiopetalum	MZ424201	-
Dendrolirium pachyphylla*	Pending	Z.J.Liu4078
Dendrolirium tomentosum*	Pending	-
Eria corneri	MN477202	-
Eria corneri*	Pending	J.B.Chen00231
Eria coronaria*	Pending	Z.J.Liu6697
Eria javanica*	Pending	Z.J.Liu8596
Eria clausa*	Pending	Z.J.Liu5965
Pinalia acervata*	Pending	Z.J.Liu4091
Pinalia amica*	Pending	J.B.Chen00884
Pinalia bipunctata*	Pending	J.B.Chen00913
Pinalia obvia*	Pending	Z.J.Liu6515
Pinalia szetschuanica*	Pending	J.B.Chen00768
Pinalia yunnanensis*	Pending	J.B.Chen00075
Trichotosia pulvinata*	Pending	Z.J.Liu4831
Trichotosia velutina	OR544616	-
The raw sequencing data for the 14 newly sequenced species in this study have been submitted to the NGDC database (BioProject: PRJCA059605), and the GenBank accession numbers for the assembled chloroplast genomes will be updated prior to final publication.
