# Supplementary material for: Complete Chloroplast Genome of the Eria Sensu Lato Complex (Orchidaceae): Comparative Analysis and Phylogenetic Relationship
Source: Ecol Evol. 2026 Apr 2;16(4):e73342. doi: 10.1002/ece3.73342 (PMC13045314; doi:10.1002/ece3.73342)
Supplement: Supplementary file 2 — Table S2a: Comparison of the nucleotide variability among genes regions of 17 Eria s.l. species. Table S2b: Comparison of the nucleotide variability among IGS regions of 17 Eria s.l. species. [file ECE3-16-e73342-s004.xlsx]

## Sheet: Table S2a
Table S2a. Comparison of the nucleotide variability (Pi) among CDS regions of Eria s.l. species
Gene	Pi
psbA	0.00517
matK	0.01598
rps16	0.01295
trnQ-UUG	0.01153
psbK	0.01515
psbI	0.001
trnS-GCU	0.01315
trnG-GCC	0.08161
atpA	0.00798
atpF	0.01015
atpH	0.00136
atpI	0.00782
rps2	0.0072
rpoC2	0.01001
rpoC1	0.00759
rpoB	0.00606
trnC-GCA	0.00571
petN	0.00472
psbM	0.01475
trnD-GUC	0.00548
trnY-GUA	0.00877
trnE-UUC	0.00152
trnT-GGU	0.00156
psbD	0.0051
psbC	0.00507
trnS-UGA	0.00239
psbZ	0.00401
rps14	0.00772
psaB	0.00502
psaA	0.00613
ycf3	0.00345
trnS-GGA	0.00128
rps4	0.00606
trnL-UAA	0.00846
trnF-GAA	0.00152
ndhJ	0.00802
ndhK	0.00755
ndhC	0.00488
atpE	0.00585
atpB	0.01181
rbcL	0.00905
accD	0.01577
psaI	0.00671
ycf4	0.00698
cemA	0.01036
petA	0.0103
psbJ	0.00797
psbL	0.00346
psbF	0.00354
psbE	0.00088
petL	0.00654
petG	0.00373
trnW-CCA	0.00283
psaJ	0.01282
rpl33	0.01405
rps18	0.00977
rpl20	0.01603
clpP	0.00988
psbB	0.00695
psbT	0.00399
psbN	0.00307
psbH	0.00801
petB	0.00881
petD	0.00752
rpoA	0.01134
rps11	0.01636
rpl36	0.01938
infA	0.00698
rps8	0.0119
rpl14	0.00733
rpl16	0.00768
rps3	0.01319
rpl22	0.01652
rps19	0.00398
trnH-GUG	0.00707
rpl2	0.00174
rpl23	0.00114
ycf2	0.00348
trnL-CAA	0.00137
ndhB	0.00086
rps7	0.00087
rps12	0.002
rrn16	7e-05
rrn23	0.00133
trnN-GUU	0.00309
rpl32	0.0153
ccsA	0.01167
ndhD	0.00945
psaC	0.00165
ndhE	0.01002
ndhH	0.00292
rps15	0.01975
ycf1	0.03068

## Sheet: Table S2b
Table S2b. Comparison of the nucleotide variability among IGS regions of Eria s.l. species.
IGS	Pi
psbA-trnK-UUU_2	0.0451
trnK-UUU_2-matK	0.01864
matK-trnK-UUU_1	0.03669
trnK-UUU_1-rps16_2	0.03002
rps16_2-rps16_1	0.0218
rps16_1-trnQ-UUG	0.03917
trnQ-UUG-psbK	0.02296
psbK-psbI	0.03323
psbI-trnS-GCU	0.04184
trnS-GCU-trnG-GCC_1	0.04006
trnG-GCC_1-trnG-GCC_2	0.01683
trnG-GCC_2-trnR-UCU	0.0299
trnR-UCU-atpA	0.02256
atpA-atpF_2	0.02097
atpF_2-atpF_1	0.02011
atpF_1-atpH	0.02217
atpH-atpI	0.01917
atpI-rps2	0.02005
rps2-rpoC2	0.01813
rpoC2-rpoC1_2	0.01273
rpoC1_2-rpoC1_1	0.01783
rpoB-trnC-GCA	0.02926
trnC-GCA-petN	0.03032
petN-psbM	0.02012
psbM-trnD-GUC	0.03199
trnD-GUC-trnY-GUA	0.02771
trnY-GUA-trnE-UUC	0.02388
trnE-UUC-trnT-GGU	0.0394
trnT-GGU-psbD	0.01935
psbC-trnS-UGA	0.02339
trnS-UGA-psbZ	0.0213
rps14-psaB	0.02129
psaB-psaA	0.01882
psaA-ycf3_3	0.01671
ycf3_3-ycf3_2	0.0124
ycf3_2-ycf3_1	0.01186
ycf3_1-trnS-GGA	0.02077
trnS-GGA-rps4	0.0244
rps4-trnT-UGU	0.02388
trnT-UGU-trnL-UAA_1	0.02942
trnL-UAA_1-trnL-UAA_2	0.03363
trnL-UAA_2-trnF-GAA	0.03523
trnF-GAA-ndhJ	0.04992
ndhJ-ndhK	0.02568
ndhC-trnV-UAC_2	0.04578
trnV-UAC_2-trnV-UAC_1	0.01637
trnV-UAC_1-trnM-CAU	0.02335
trnM-CAU-atpE	0.02683
atpB-rbcL	0.02947
rbcL-accD	0.03473
accD-psaI	0.02623
psaI-ycf4	0.03103
ycf4-cemA	0.03155
cemA-petA	0.02314
petA-psbJ	0.04895
psbJ-psbL	0.01218
psbL-psbF	0.04278
psbE-petL	0.02708
petL-petG	0.02076
petG-trnW-CCA	0.02556
trnW-CCA-trnP-UGG	0.03506
trnP-UGG-psaJ	0.03146
psaJ-rpl33	0.08222
rpl33-rps18	0.0314
rps18-rpl20	0.03534
clpP_3-clpP_2	0.0285
clpP_2-clpP_1	0.0279
clpP_1-psbB	0.03481
psbB-psbT	0.05634
psbT-psbN	0.06772
psbN-psbH	0.04207
psbH-petB_1	0.00978
petB_1-petB_2	0.02101
petB_2-petD_1	0.0266
petD_1-petD_2	0.02107
petD_2-rpoA	0.045
rpoA-rps11	0.04166
rps11-rpl36	0.03062
rpl36-infA	0.0246
infA-rps8	0.03294
rps8-rpl14	0.03097
rpl14-rpl16_2	0.02424
rpl16_2-rpl16_1	0.02672
rpl16_1-rps3	0.02607
rps3-rpl22	0.04027
rpl22-rps19	0.01381
rps19-trnH-GUG	0.01015
trnH-GUG-rpl2_2	0.01931
rpl2_2-rpl2_1	0.00199
ycf2-trnL-CAA	0.00642
trnL-CAA-ndhB_2	0.01854
ndhB_2-ndhB_1	0.00658
ndhB_1-rps7	0.00372
trnV-GAC-rrn16	0.00799
rrn16-trnI-GAU_1	0.00904
trnI-GAU_1-trnI-GAU_2	0.00244
trnI-GAU_2-trnA-UGC_1	0.0046
trnA-UGC_1-trnA-UGC_2	0.00202
trnA-UGC_2-rrn23	0.00928
rrn4.5-rrn5	0.01552
rrn5-trnR-ACG	0.00902
trnR-ACG-trnN-GUU	0.009
rpl32-trnL-UAG	0.03844
trnL-UAG-ccsA	0.05294
ccsA-ndhD	0.0389
ndhD-psaC	0.02223
psaC-ndhE	0.02892
ndhH-rps15	0.04173
rps15-ycf1	0.04152
ycf1-trnN-GUU	0.00519
trnN-GUU-trnR-ACG	0.009
trnR-ACG-rrn5	0.00902
rrn5-rrn4.5	0.01552
rrn23-trnA-UGC_2	0.00928
trnA-UGC_2-trnA-UGC_1	0.00188
trnA-UGC_1-trnI-GAU_2	0.0046
trnI-GAU_2-trnI-GAU_1	0.0028
trnI-GAU_1-rrn16	0.00904
rrn16-trnV-GAC	0.00799
trnV-GAC-rps7	0.00461
rps7-ndhB_1	0.00336
ndhB_1-ndhB_2	0.00658
ndhB_2-trnL-CAA	0.01854
trnL-CAA-ycf2	0.00609
rpl2_1-rpl2_2	0.00199
rpl2_2-trnH-GUG	0.01931
trnH-GUG-rps19	0.0121
