# Supplementary material for: Complete Chloroplast Genome of the Eria Sensu Lato Complex (Orchidaceae): Comparative Analysis and Phylogenetic Relationship
Source: Ecol Evol. 2026 Apr 2;16(4):e73342. doi: 10.1002/ece3.73342 (PMC13045314; doi:10.1002/ece3.73342)
Supplement: Supplementary file 3 — Table S3: Pairwise non‐synonymous to synonymous substitution rate (Ka/Ks) ratios for 42 shared plastid CDS among Eria s.l. species. The Ka/Ks ratios were calculated using KaKs_Calculator under default settings, with Pinalia amica designated as the reference sequence. [file ECE3-16-e73342-s002.xlsx]

## Sheet: Sheet1
Table 3. Pairwise non-synonymous to synonymous substitution rate (Ka/Ks) ratios for 42 shared plastid protein-coding genes among Eria s.l. species.
	matK	atpA	atpF	atpI	rps2	rpoC2	rpoC1	rpoB	psbD	rps14	psaB	psaA	rps4	ndhJ	ndhC	atpB	rbcL	accD	ycf4	cemA	petA	rpl33	rps18	rpl20	clpP	psbB	psbH	petB	petD	rpoA	rps11	rps8	rpl14	rpl16	rps3	rpl22	ycf2	ccsA	ndhD	ndhH	rps15	ycf1
Pinalia obvia	0.570088	0.109301	0.58276	0		0.480318	0.100125	0.100894		0.145331	0.041895	0	0	0	0	0.163009	1.86966	0.498123	0	0.532995	0.308255	0	0	0.170001		0	0	0.312762	0.323475		0.0852304	0	0.31478	0.649718	0.141393	0.284049	0.972854	0.137658	0.131315	0.142358		0.653148
Pinalia yunnanensis	0.4474	0.109301	0.584615	0	0.147727	0.337065	0.0667574	0.100894		0.145331	0.0366618	0	0	0.275281	0	0.326017	1.86966	0.622186	0	0.799492	0.205709	0	0	0.307555	0	0		0.157243	0.325211	0.0947085	0.170461	0	0.31478	0.649718	0.141393	0.568098	1.04218	0.0917719	0.153201	0.142358		0.828394
Pinalia bipunctata	0.250508	0.0819759	0.58276	0		0.480432	0.150221	0.100894		0.145331	0.041895	0	0	0	0	0.217345	1.09029	1.24437	0	0.400825	0.154282	0	0	0.153389		0		0.157243	0.325211		0.113641	0	0.31478	0.649718	0.141393	0.568098	0.778373	0.137658	0.153175	0.0949052	0	0.914553
Pinalia acervata	0.525363	0.218635	0.58276	0	0.590909	0.297481	0.0858215	0.129742		0.291635	0.041895	0	0	0.274088	0	0.130407	0.779026	0.996698	0	0.532995	0.102806	0	0	0.170001		0		0.104828		0.568935	0.170461	0	0.31478	0.649718	0.0942623	0.147102	0.778729	0.0549461	0.152853	0.0569431		0.810638
Pinalia szetschuanica	0.667005	0.218469	0.292308	0		0.266104	0.200368	0.18183		0.145331	0.0488775	0	0	0	0	0.163009	0.467415	0.621717	0.152059	0.266497	0.154245	0	0	0.170001	0	0.10392		0	0.323475	0.284188	0.113641	0.154135	0.31478	0.649718	0.0706967	0.568098	0.722584	0.0688289	0.305062	0.142358		0.760937
Trichotosia pulvinata	0.689608	0.163702	0.29138	0.31419	2.6693	0.520905	0.0599824	0.353558	0.154097	0.145331	0.0325883	0.0507182	0.159453	0	0.299876	0.326017	0.751557	0.74786	0		0.102727		0	1.13778	0.609971	0.0780003	0.350211	0.157527	0.325211		0.113578	0.0774464	0	0.324859	0.0706967	0	1.00081	0.137658	0.0612272	0.284716	0.281713	1.01038
Trichotosia velutina	0.492577	0.218536	0.29138	0.31419		0.552636	0.149956	0.353558	0.154097	0.145331	0.0366618	0.0608618	0.159453	0	0.299876	0.217614	1.34101	0.498573	0		0.12352		0	1.13778	0.305464	0.0780003	0	0			0.113578	0.103262	0	0.324859	0.0706967	0	0.94439	0.137658	0.0612272		0.281713	1.05425
Dendrolirium lasiopetalum	0.429697	0.122701	0.29138	0	0	0.324667	0.119749	0.189463	0	0.577444	0.0488775	0.025316	0.0799772	0.137172	0	0.130569		0.299099	0	0.267302	0.154282		0.435221	0.461677		0.0390671	0.352008	0	0.323475	0.710624	0	0.154514	0	0.486166	0.169409	0.559364	0.730082	0.0458372	0.203947	0.0949232	0.55665	0.833847
Dendrolirium tomentosum	0.574237	0.140229	0.29138	0	0.295046	0.327158	0.119749	0.168412	0	0.290663	0.0488775	0.0276175	0.0799772	0	0	0.704718	1.55598	0.373874	0	0.199873	0.102752		0.193432	0.461677		0.0520248	0.352008	0	0.325211	0.710624	0	0.154514	0	0.972332	0.0565574	0.467729	0.695154	0.0458372	0.459204	0.0949232	0.55665	0.687598
Dendrolirium pachyphylla	0.478531	0.218034	0.29138		0	0.430212	0.149686	0.0757448	0	0.290663	0.0488775	0.0337834	0.0799772	0	0	0.163211	1.86747	0.349001	0	0.399746	0.185094		0	0.612463		0.0446481	0.352008	0.315863		0.284686	0	0.10295	0		0.0942623	1.39841	0.625419	0.0458372	0.612702	0.142385	0	0.829979
Cryptochilus roseus	0.574335	0.327555	0.87414	0.314494	0	0.356496	0.119978	0.181732	0.30847	0.479589	0.0651121	0.101307	0.106636	0.549368	0	0.163211	0.311097	0.414104	0.301994	0.799492	0.205915	0.56621	0	0	0.610928	0		0			0	0.102253	0	0.324859	0.0706967	0.560245	0.721548	0.137658	0.305706		0	0.670415
Cryptochilus strictus	0.449208	0.262002	0.725546			0.563918	0.0666471	0.130008	0.153822	0.290663	0.0225611	0.121672	0.0799468	0.137044	0	0.122312	0.233323	0.746511	0	1.33048	0.22035	0.280502	0.294163	0.306231	0.305464	0		0	0.0807159		0	0	0	1.61964	0.0942623	0.189892	0.674889	0.118244	0.0612702	0.142385	0.279376	1.23572
Eria corneri	0.365033	0.119165	0.454603	0.0523998	0.295455	0.40128	0.138848	0.0909168	0.102548	0.0968876	0.0549383	0.0152105	0	0	0	0.178269	0.0933291	0.443817	0.224299	0.708518	0.253233	0.285388	0.196109	0.303318	0.713866	0	0	0.0896906	0.162605	0.232848	0.286733	0.310944	0.313774	0.401129	0.37692	0.359651	0.790002	0.250345	0.8388	0.652359	0.562242	0.751853
Eria clausa	0.44363	0.131081	0.183433	0.104533	0.19697	0.501573	0.17139	0.143509	0.0878982	0.0968876	0.0308457	0.0152234	0	0.360942	0.501138	0.136178	0.0929328	0.425486	0.224299	0.399746	0.278132	0.285388	0.196934	0.35387	0.458746	0	0	0.104639	0.162605	0.321043	0.34408	0.414592	0.209183	0.472967	0.24842	0.729462	0.769345	0.206582	0.891846	0.699292	0.562242	0.768092
Eria javanica	0.509554	0.187173	0.364078	0	0.222442	0.367376	0.120335	0.0972476	0.102548	0.289691	0.0325883	0.0159959	0.0530677	0	0.100289	0.207852	0.226066	0.361165	0.400379	0.265863	0.171686	0.570776	0.147586	0.403945	0.203324	0	0.348788	0.0313917	0.216807	0.343607	0.114011	0.207923	0.315399	0.701254	0.199658	0.212117	1.03787	0.275023	0.47303	0.255556	0.48787	0.697153
Eria coronaria	0.438377	0.228832	0.363425	0	0.884191	0.52561	0.150619	0.065924	0.102364	0.145331	0.0308762	0.0320325	0.0398008	0.0914482	0.0856789	0.116814	0.112572	0.3423	0.449025	0.266582	0.154518	0.570776	0.147586	0.472115	0.22838	0	0	0.0784792	0.130084	0.404559	0.0571614	0.311884	0.125912	0.401129	0.248505	0.523139	0.63479	0.184139	0.257126	0.113132	0.347451	0.903876
