# Supplementary material for: Complete Chloroplast Genome of the Eria Sensu Lato Complex (Orchidaceae): Comparative Analysis and Phylogenetic Relationship
Source: Ecol Evol. 2026 Apr 2;16(4):e73342. doi: 10.1002/ece3.73342 (PMC13045314; doi:10.1002/ece3.73342)
Supplement: Supplementary file 4 — Table S4: Detection of episodic positive selection in 75 chloroplast CDS using the branch‐site model. [file ECE3-16-e73342-s003.xlsx]

## Sheet: Sheet1
Table S4. Detection of episodic positive selection in 75 chloroplast protein-coding genes using the branch-site model.
Gene	ln L₀	ln L₁	2ΔlnL	df	P-value	Significance
accD	-2772.91	-2772.91	0	1	1	No
atpA	-2527.65	-2527.65	0	1	1	No
atpB	-1490.56	-1490.56	0	1	1	No
atpE	-597.4	-597.4	0	1	1	No
atpF	-968.572	-968.572	0	1	1	No
atpH	-326.897	-326.894	0.0063	1	0.936786	No
atpI	-1182.39	-1182.39	0	1	1	No
ccsA	-1679.61	-1679.61	0	1	1	No
cemA	-1188.6	-1188.4	0.3939	1	0.530265	No
clpP	-1033.22	-1033.22	0	1	1	No
infA	-357.45	-357.45	0	1	1	No
matK	-2674.92	-2674.65	0.5382	1	0.463179	No
ndhB	-1698.51	-1698.52	0	1	1	No
ndhC	-365.693	-365.693	0	1	1	No
ndhD	-656.835	-656.835	0	1	0.997236	No
ndhE	-525.976	-525.976	0	1	1	No
ndhH	-144.423	-144.423	0	1	0.998404	No
ndhJ	-391.022	-391.022	0	1	1	No
ndhK	-598.592	-598.592	0	1	1	No
petA	-1627.77	-1627.77	0	1	1	No
petB	-1074.22	-1074.22	0	1	1	No
petD	-766.26	-766.26	0	1	1	No
petG	-151.049	-151.05	0	1	1	No
petL	-141.923	-141.923	0	1	0.994707	No
petN	-110.846	-110.845	0.0012	1	0.972251	No
psaA	-3521.99	-3521.56	0.8697	1	0.351041	No
psaB	-3410.84	-3410.84	0.0001	1	0.991481	No
psaC	-331.776	-331.775	0.0001	1	0.99056	No
psaI	-158.101	-158.101	0	1	1	No
psaJ	-197.441	-197.013	0.8559	1	0.354891	No
psbA	-1639.38	-1639.38	0.0006	1	0.980786	No
psbB	-2387.34	-2387.34	0.0003	1	0.985728	No
psbC	-2189.16	-2189.16	0	1	1	No
psbD	-1636.31	-1636.09	0.4433	1	0.505543	No
psbE	-351.476	-351.477	0	1	1	No
psbF	-158.771	-158.771	0	1	1	No
psbH	-362.334	-362.334	0	1	0.998872	No
psbI	-150.593	-150.593	0	1	1	No
psbJ	-200.246	-200.246	0	1	1	No
psbK	-318.028	-318.028	0	1	1	No
psbL	-154.418	-154.419	0	1	1	No
psbM	-164.84	-164.84	0	1	1	No
psbN	-187.029	-187.029	0	1	1	No
psbT	-139.773	-139.773	0.0001	1	0.991708	No
psbZ	-262.341	-262.341	0.0001	1	0.991556	No
rbcL	-2458.73	-2458.51	0.4336	1	0.510215	No
rpl14	-593.868	-593.868	0	1	0.997236	No
rpl16	-729.771	-729.772	0	1	1	No
rpl2	-1184.31	-1185.1	0	1	1	No
rpl20	-681.099	-681.099	0	1	1	No
rpl22	-608.313	-608.313	0	1	1	No
rpl23	-371.463	-371.463	0.0005	1	0.982268	No
rpl32	-281.899	-281.899	0	1	1	No
rpl33	-342.767	-342.767	0	1	0.998046	No
rpl36	-195.618	-195.618	0.0001	1	0.993718	No
rpoA	-1838.02	-1838.02	0	1	1	No
rpoB	-5072.87	-5072.87	0	1	1	No
rpoC1	-3378.43	-3378.42	0.0014	1	0.969962	No
rpoC2	-7360.55	-7360.55	0	1	1	No
rps11	-789.95	-789.95	0	1	1	No
rps12	-351.085	-351.085	0.0002	1	0.989415	No
rps14	-481.901	-481.901	0	1	1	No
rps15	-497.566	-497.566	0	1	1	No
rps16	-462.258	-462.258	0	1	1	No
rps18	-481.719	-481.719	0	1	1	No
rps19	-391.763	-391.763	0.0004	1	0.984447	No
rps2	-1166.14	-1166.14	0	1	1	No
rps3	-1134.5	-1134.5	0	1	1	No
rps4	-951.322	-951.322	0	1	1	No
rps7	-631.344	-631.344	0	1	1	No
rps8	-691.408	-691.408	0	1	0.994829	No
ycf1	-10592.8	-10583.6	18.4812	1	1.71589e-05	Yes
ycf2	-10257.8	-10257.8	0	1	1	No
ycf3	-823.538	-823.279	0.5172	1	0.47205	No
ycf4	-908.716	-908.716	0	1	0.995487	No
