# Supplementary material for: Complete Chloroplast Genome of the Eria Sensu Lato Complex (Orchidaceae): Comparative Analysis and Phylogenetic Relationship
Source: Ecol Evol. 2026 Apr 2;16(4):e73342. doi: 10.1002/ece3.73342 (PMC13045314; doi:10.1002/ece3.73342)
Supplement: Supplementary file 5 — Table S5: Species and accession information for the 50 plastomes used in phylogenetic analyses, retrieved from NCBI GenBank. [file ECE3-16-e73342-s005.xlsx]

## Sheet: Sheet1
Table S5. Species and accession information for the 50 plastomes used in phylogenetic analyses, retrieved from NCBI GenBank.
no.	Family	Species	Accession no.	Reference
1	Orchidaceae	Agrostophyllum callosum	MN990432.1
2	Orchidaceae	Anthogonium gracile	PV252187.1	Gao et al.	Characteristics and Phylogenetic Analysis of the Complete Plastomes of Anthogonium gracileand Eleorchis japonica (Epidendroideae, Orchidaceae)
3	Orchidaceae	Apostasia odorata	NC_030722.1	Lin et al.	Concomitant loss of NDH complex-related genes within chloroplast and nuclear genomes in some orchids
4	Orchidaceae	Apostasia shenzhenica	MK370661	Li et al.	Complete plastid genome of Apostasia shenzhenica (Orchidaceae)
5	Orchidaceae	Arundina graminifolia	MN171408.1	Ai et al.	Complete chloroplast genome of Arundina graminifolia (Orchidaceae)
6	Orchidaceae	Bletilla striata	OQ675159.2	Zhuo et al.	Chloroplast genome analysis reveals intraspecific variation and phylogenetic conflicts in Bletilla
7	Orchidaceae	Bulbophyllum menghaiense	MW161050.1	Tang et al.	Chloroplast genomic diversity in Bulbophyllum section Macrocaulia (Orchidaceae, Epidendroideae, Malaxideae): Insights into species divergence and adaptive evolution
8	Orchidaceae	Bulbophyllum pentaneurum	MW161051.1	Tang et al.	Chloroplast genomic diversity in Bulbophyllum section Macrocaulia (Orchidaceae, Epidendroideae, Malaxideae): Insights into species divergence and adaptive evolution
9	Orchidaceae	Cephalanthera nanchuanica	NC_085603.1	Ling et al.	The chloroplast genome of Cephalanthera nanchuanica (Orchidaceae): comparative and phylogenetic analysis with other Neottieae species
10	Orchidaceae	Cheirostylis thailandica	MW589505.1	Tu et al.	Plastid phylogenomics improves resolution of phylogenetic relationship in the Cheirostylis and Goodyera clades of Goodyerinae (Orchidoideae, Orchidaceae)
11	Orchidaceae	Coelogyne chinensis	OQ985351.1	Li et al.	Comparative analyses and phylogenetic relationships of thirteen Pholidota species (Orchidaceae) inferred from complete chloroplast genomes
12	Orchidaceae	Corybas cheesemanii	NC_060529.1
13	Orchidaceae	Corybas macranthus	NC_060530.1
14	Orchidaceae	Cremastra appendiculata	MH356724.1	Li et al.	Plastid Genome Evolution in the Subtribe Calypsoinae (Epidendroideae, Orchidaceae)
15	Orchidaceae	Cryptochilus roseus	OM792980.1	Liu et al.	Plastome analysis elucidates the phylogenetic placement of the mycoheterotrophic genus Yoania (Orchidaceae) and its plastomic degeneration during the evolution of mycoheterotrophy
16	Orchidaceae	Cypripedium macranthos	PP356909.1	Wang et al.	The complete chloroplast genome sequences of three Cypripedium species and their phylogenetic analysis
17	Orchidaceae	Dactylorhiza fuchsii	PP335050.1
18	Orchidaceae	Dendrobium candidum	MZ129032.1
19	Orchidaceae	Dendrobium huoshanense	NC_028430.1	Wang et al.	The complete chloroplast genome sequence of an Endangered orchid species Dendrobium huoshanense (Orchidaceae) and phylogenetic analysis with related species
20	Orchidaceae	Dendrobium kingianum	PQ576488.1
21	Orchidaceae	Dendrobium nobile	NC_029456.1
22	Orchidaceae	Dendrobium ochreatum	MW665324.1
23	Orchidaceae	Dendrobium officinale	LC636123	Xue et al.	The climate changes promoted the chloroplast genomic evolution of Dendrobium orchids among multiple photosynthetic pathways
24	Orchidaceae	Dendrobium parciflorum	NC_035334.1
25	Orchidaceae	Dendrobium sinense	NC_067940.1
26	Orchidaceae	Dendrobium thyrsiflorum	LC636122	Xue et al.	The climate changes promoted the chloroplast genomic evolution of Dendrobium orchids among multiple photosynthetic pathways
27	Orchidaceae	Dendrolirium lasiopetalum	MZ424201.1	Teng et al.	The complete chloroplast genome of Eria lasiopetala (Willd.) Ormerod
28	Orchidaceae	Epipactis helleborine	MK608776.1	Janice Valencia-D et al.	What are the genomic consequences for plastids in a mixotrophic orchid (Epipactis helleborine)?
29	Orchidaceae	Eria corneri	MN477202	Ma et al.	The complete chloroplast genome of Eria corneri (Orchidaceae)
30	Orchidaceae	Habenaria pantlingiana	NC_026775.1	Zhang et al.	Comparison of the chloroplast genomics of nine endangered Habenaria species and phylogenetic analysis
31	Orchidaceae	Hemipilia henryi	PP999315.1
32	Orchidaceae	Hemipilia pinguicula	PP979534.1	Chen et al.	Characterization and Phylogenetic Analysis of the First Complete Chloroplast Genome of Shizhenia pinguicula (Orchidaceae: Orchideae)
33	Orchidaceae	Neottia japonica	NC_041446.1	Zhu et al.	Complete plastome sequences of two Neottia species and comparative analysis with other Neottieae species (Orchidaceae)
34	Orchidaceae	Neottia suzukii	NC_041447.1	Zhu et al.	Complete plastome sequences of two Neottia species and comparative analysis with other Neottieae species (Orchidaceae)
35	Orchidaceae	Nervilia fordii	NC_066071.1
36	Orchidaceae	Neuwiedia singapureana	LC199503	Niu et al.	Comparative Analysis of the Complete Plastomes of Apostasia wallichii and Neuwiedia singapureana (Apostasioideae) Reveals Different Evolutionary Dynamics of IR/SSC Boundary among Photosynthetic Orchids
37	Orchidaceae	Paphiopedilum glanduliferum	NC_069972.1	Hu et al.	The ecological adaptation of the unparalleled plastome character evolution in slipper orchids
38	Orchidaceae	Paphiopedilum purpuratum	OM066317	Hu et al.	The ecological adaptation of the unparalleled plastome character evolution in slipper orchids
39	Orchidaceae	Pholidota longipes	MT712149	Li et al.	The complete chloroplast genome sequence of Pholidota articulata (Orchidaceae), a rarely medicinal orchid
40	Orchidaceae	Platanthera chlorantha	NC_044626.1	Lallemand et al.	The complete chloroplast genome sequence of Platanthera chlorantha (Orchidaceae)
41	Orchidaceae	Pleione bulbocodioides	NC_036342.1	Shi et al.	The complete chloroplast genome of Pleione bulbocodioides (Orchidaceae)
42	Orchidaceae	Polystachya concreta	NC_066150.1	Jiang et al.	Comparative and phylogenetic analyses of six Kenya Polystachya (Orchidaceae) species based on the complete chloroplast genome sequences
43	Orchidaceae	Sobralia callosa	NC_028147.1	Kim et al.	Seven New Complete Plastome Sequences Reveal Rampant Independent Loss of the ndh Gene Family across Orchids and Associated Instability of the Inverted Repeat/ Small Single-Copy Region Boundaries
44	Orchidaceae	Spiranthes sinensis	MK936427.1	Fan et al.	Chloroplast genome structure and phylogeny of Spiranthes sinensis, an endangered medicinal orchid plant
45	Orchidaceae	Tropidia nipponica	PV424135.1	Yu et al.	Comparative Plastomics of Tropidia (Orchidaceae): Unraveling Structural Evolution and Phylogenetic Implications in Epidendroideae
46	Orchidaceae	Vanilla shenzhenica	MK962478.1	Li et al.	The complete chloroplast genome of Vanilla shenzhenica (Orchidaceae)
47	Orchidaceae	Vanilla somae	NC_079955.1
48	Amaryllidaceae	Allium ampeloprasum	NC_044666.1	Filyushin et al.	Characterization of the complete chloroplast genome of leek Allium porrum L. (Amaryllidaceae)
49	Amaryllidaceae	Allium obliquum	NC_037199.1	Filyushin et al.	Characterization of the complete plastid genome of lop-sided onion Allium obliquum L. (Amaryllidaceae)
50	Arecaceae	Phoenix canariensis	NC_051507.1	Zou et al.	The complete plastid genome of Phoenix canariensis Chabaud (Arecaceae) and phylogenetic analysis
